# Supplementary material for: The Label-Free Fluorescence Detection of Inorganic and Organic Mercury Based on DNA-Templated Gold Nanoclusters
Source: Biosensors (Basel). 2026 Apr 14;16(4):218. doi: 10.3390/bios16040218 (PMC13115007; doi:10.3390/bios16040218)
Supplement: Supplementary file 1 [file biosensors-16-00218-s001.zip]

Archive with 1 entries (1 files):
- biosensors-4215509-supplementary.pdf
